# Supplementary material for: Impact of Flap Thickness on Refractive Outcomes and Corneal Biomechanics Following Myopic Femtosecond Laser-Assisted LASIK
Source: J Clin Med. 2026 Mar 3;15(5):1923. doi: 10.3390/jcm15051923 (PMC12986029; doi:10.3390/jcm15051923)
Supplement: Supplementary file 1 [file jcm-15-01923-s001.zip]

Archive with 1 entries (1 files):
- jcm-4114875-supplementary.pdf
